# Supplementary material for: Eliciting Specific Electrochemical Reaction Behavior by Rational Design of a Red Phosphorus Electrode for Sodium-Ion Batteries
Source: Nanomaterials (Basel). 2021 Nov 13;11(11):3053. doi: 10.3390/nano11113053 (PMC8625586; doi:10.3390/nano11113053)
Supplement: Supplementary file 1 [file nanomaterials-11-03053-s001.zip]

Archive with 1 entries (1 files):
- nanomaterials-1452969-supplementary.pdf
